# Supplementary material for: In Vitro α-Glucosidase and α-Amylase Inhibition, Cytotoxicity and Free Radical Scavenging Profiling of the 6-Halogeno and Mixed 6,8-Dihalogenated 2-Aryl-4-methyl-1,2-dihydroquinazoline 3-Oxides
Source: Antioxidants (Basel). 2023 Nov 6;12(11):1971. doi: 10.3390/antiox12111971 (PMC10669220; doi:10.3390/antiox12111971)
Supplement: Supplementary file 1 [file antioxidants-12-01971-s001.zip]

Archive with 1 entries (1 files):
- antioxidants-2668611-supplementary.pdf
